# Supplementary material for: Mechanism-based modeling of the effect of a novel inhibitor of vascular adhesion protein-1 on albuminuria and renal function markers in patients with diabetic kidney disease
Source: J Pharmacokinet Pharmacodyn. 2020 Sep 14;48(1):21–38. doi: 10.1007/s10928-020-09716-x (PMC7979602; doi:10.1007/s10928-020-09716-x)
Supplement: Supplementary file 1 — Supplementary file1 (TXT 5 kb) [file 10928_2020_9716_MOESM1_ESM.txt]

NONMEM model code of the ASP8232 mechanism-based ER model

$PRED                                                   ; Abbrevations: BSL = Baseline, SLP = Slope, DP = Disease progression, DE = Drug Effect, GDE = GFR Drug Effect, FMV = First Morning Void   

TIMSCL   = TAFD/10000                                   ; Time Scale, implemented to aid parameter estimation
BSA      = 0.007184 * (HT**0.725) * (BW**0.425)         ; Body surface area using Du Bois method
 
; EGFR (Estimated Glomerular Filtration Rate by Cystatin C)   
GNDR = 1
IF(SEX.EQ.2) GNDR = 0 ; Recode of SEX to MALE=0 & FEMALE=1

TVBEGFR  = THETA(2)                                     
BSLEGFR  = TVBEGFR * EXP(ETA(1)) *(THETA(28)**GNDR)

TVSDP = THETA(3)
IF(DOSE.EQ.40) TVSDP = THETA(3)*(1-THETA(5)*TIMSCL)
SLPDP    = TVSDP + ETA(6)
EGFRDP   = EXP(- SLPDP * TIMSCL)

SCLGDE   = fdrugc
SLPGDE   = THETA(4)
EGFRDE   = SLPGDE * SCLGDE

AMPLI    = THETA(32) * EXP(ETA(7))
PHASE    = 24-THETA(33)
PI       = 3.14159

IEGFR    = (BSLEGFR - EGFRDE) * EGFRDP * (1 + AMPLI * COS(2*PI*(CLOCK+PHASE)/24))                     ; mL/min/1.73m2

; AER (Albumin Excretion Rate, 24h sample)
BSLAER   = THETA(7) * EXP(ETA(2)) *((ALB0/42)**THETA(27))
AERGFR   = 1 + (THETA(8)) * (IEGFR*BSA-TVBEGFR*2.034)

ADPSLP   = THETA(21)
IF(DOSE.EQ.40) ADPSLP = THETA(22)
AERDP    = EXP((ADPSLP+ETA(8)) * TIMSCL)

SCLADE   = LOG(1+1000*fdrugc)
MAXADE   = THETA(9)
C50ADE   = THETA(23)
SIGADE   = THETA(24)
AERDE    = MAXADE * SCLADE**SIGADE / (C50ADE**SIGADE + SCLADE**SIGADE)
IAER     = BSLAER * AERGFR * AERDP - AERDE                  ; mg/24h

; SCR (Serum Creatinine)
BSLSCR   = (THETA(11)/(2-THETA(12))) * EXP(ETA(3)) *(THETA(25)**GNDR) *((AGE/69)**THETA(26))
SCRGFR   = 1 - (THETA(12) * (IEGFR/THETA(2))**2 - 1) / (IEGFR/THETA(2))    

SCLSDE   = fdrugc
MAXSDE   = THETA(13) * EXP(ETA(9))
C50SDE   = THETA(31)
SECRDE   = 1 + MAXSDE * SCLSDE / (C50SDE + SCLSDE)

IF(TRT.EQ.40) ETASXI(9)=1   
ISCR     = BSLSCR * SCRGFR * SECRDE                         ; uM

; UV24 (Urine Volume, 24h sample)
TVUV  = THETA(15)
BSLUV = 1000 * TVUV * EXP(ETA(4)) *((BSA/2.034)**THETA(29))
IUV = BSLUV                                                 ; mL

; UCR24 (Urine Creatinine, 24h sample)
BSLUCR = THETA(17) * EXP(ETA(5)) *((BSA/2.034)**THETA(30)) *(THETA(25)**GNDR)
IUCR = BSLUCR * (1-(THETA(18))*((IUV/1000)-TVUV))           ; mM

; UACR FMV (Urine Albumin Creatinine Ratio, First Morning Void sample)
IUACR = THETA(20) * (IAER/(113*IUV*IUCR/1000000))           ; mg/g

; ERROR
IPRED = 0
Y     = 0
W     = 1

IF(CMT.EQ.11) THEN
  IPRED = IEGFR                       
  W     = THETA(1)
  Y     = IPRED * (1 + W * ERR(1))
ENDIF

IF(CMT.EQ.10) THEN
  IPRED = LOG(IAER)   
  W     = THETA(6)
  Y     = IPRED + W * ERR(1)
ENDIF

IF(CMT.EQ.5) THEN
  IPRED = ISCR    
  W     = THETA(10)
  Y     = IPRED * (1 + W * ERR(1))
ENDIF

IF(CMT.EQ.14) THEN
  IPRED = IUV                                       
  W     = THETA(14)
  Y     = IPRED * (1 + W * ERR(1))
ENDIF

IF(CMT.EQ.15) THEN
  IPRED = IUCR                                       
  W     = THETA(16)
  Y     = IPRED * (1 + W * ERR(1))
ENDIF

IF(CMT.EQ.9) THEN
  IPRED = LOG(IUACR)   
  W     = THETA(19)
  Y     = IPRED + W * ERR(1)
ENDIF

IRES    = IPRED - DV
IWRES   = IRES/W

$THETA
(0, 0.0987) ; 1 ERR eGFR CysC,proportional
(0, 37.1) ; 2 Baseline eGFR CysC (mL/min/1.73m2)
(0.226) ; 3 eGFR CysC progression 
(0.00218) ; 4 Slope of acute eGFR decline 
(0.807) ; 5 Chronic eGFR slope effect
(0.424) ; 6 ERR log(AER),additive
(0, 983) ; 7 Baseline AER (mg/24h) 
(0.0196) ; 8 AER filtration 
(95.9) ; 9  Imax of albuminuria lowering effect
(0, 0.0857) ; 10 ERR sCr,proportional
(0, 146) ; 11 Baseline sCr (uM) 
(0.171) ; 12 sCr filtration 
(0.0753) ; 13 Emax of creatinine transporter inhibition
(0, 0.165) ; 14 ERR urine volume,proportional
(0, 2.01) ; 15 Baseline urine volume (L) 
(0, 0.304) ; 16 ERR uCr,proportional
(0, 5.30) ; 17 Baseline uCr (mM) 
(0.304) ; 18 Urine volume - uCr link function 
(0.342) ; 19 ERR log(UACR),additive
(0, 0.858) ; 20 UACR scale factor 
(0.430) ; 21 AER progression 
(0) FIX ; 22 AER progression drug effect 
(0, 5.95) ; 23 IC50 of albuminuria lowering effect 
(10) FIX ; 24 Hill coefficient of albuminuria lowering effect 
(0, 0.770) ; 25 Sex covariate effect on sCr and uCr 
(-0.595) ; 26 Age covariate effect on sCr 
(-3.86) ; 27 Baseline albumin covariate effect on AER 
(0, 0.829) ; 28 Sex covariate effect on eGFR CysC 
(0.732) ; 29  BSA covariate effect on urine volume 
(1.21) ; 30  BSA covariate effect on uCr
(52.9 FIX) ; 31 EC50 of creatinine transporter inhibition  (nM) 
(0, 0.0783) ; 32 Amplitude of eGFR CysC circadian rhythm 
(0, 10.5,24) ; 33  Maximum of eGFR CysC circadian wave (h) 

$OMEGA BLOCK(2)
 0.0798  ; 1 IIV Baseline eGFR CysC
 -0.112 0.518  ; 2 IIV Baseline AER
$OMEGA
 0.0136 ; 3 IIV Baseline sCr
 0.072 ; 4 IIV Baseline urine volume 
 0.0476 ; 5 IIV Baseline uCr
 0.0578 ; 6 IIV eGFR CysC progression 
 0.1   ; 7 IIV Circadian amplitude
 1.02 ; 8 IIV AER progression 
 0.659 ; 9 IIV Creatinine transporter inhibition

$SIGMA
 1 FIX 

$EST MAXEVAL=9999 PRINT=5 METHOD=1 INTERACTION NOABORT
$COV COMP PRINT=E
